# Supplementary material for: Determination of Seed Soundness in Conifers Cryptomeria japonica and Chamaecyparis obtusa Using Narrow-Multiband Spectral Imaging in the Short-Wavelength Infrared Range
Source: PLoS One. 2015 Jun 17;10(6):e0128358. doi: 10.1371/journal.pone.0128358 (PMC4470962; doi:10.1371/journal.pone.0128358)
Supplement: S1 File — (ZIP) [file pone.0128358.s003.zip]

Archive with 5 entries (5 files):
- Data/IbarakiHB1.hyp
- Data/README.txt
- Data/ShimaneSJ.hyp
- Software/setup.exe
- Software/Setup.msi
