# Supplementary material for: Determination of Seed Soundness in Conifers Cryptomeria japonica and Chamaecyparis obtusa Using Narrow-Multiband Spectral Imaging in the Short-Wavelength Infrared Range
Source: PLoS One. 2015 Jun 17;10(6):e0128358. doi: 10.1371/journal.pone.0128358 (PMC4470962; doi:10.1371/journal.pone.0128358)
Supplement: S1 File — (ZIP) [file pone.0128358.s003.zip › Data/README.txt]

Seed Position **********************************

 01 02 03 04 05 06
 07 08 09 10 11 12
 13 14 15 16 17 18

Shimane SJ *************************************
 Optimal Parameters
  maxSQI	: 88
  minPBR	: 17

 Sound		: 02,03,07,10,14
 Unsound
  Shibudane	: 04,06,08,09,11,12,13,16,17,18
  Others	: 01,05,15

Ibaraki HB1 ************************************
 Optimal Parameters
  maxSQI	: 53
  minPBR	: 29

 Sound		: 01,08,09,11,13,18
 Unsound
  Shibudane	: 02,03,04,07,10,15,16
  Others	: 05,06,12,14,17
 
 ***********************************************
 
